# Supplementary material for: Pyranoanthocyanins Interfering with the Quorum Sensing of Pseudomonas aeruginosa and Staphylococcus aureus
Source: Int J Mol Sci. 2021 Aug 9;22(16):8559. doi: 10.3390/ijms22168559 (PMC8395250; doi:10.3390/ijms22168559)
Supplement: Supplementary file 1 [file ijms-22-08559-s001.zip]

Archive with 1 entries (1 files):
- ijms-1317308-supplementary.pdf
